# Supplementary material for: Characterization of Escherichia coli Isolated from Sows Presenting Purulent Vulvar Discharge
Source: Microorganisms. 2024 Jan 8;12(1):123. doi: 10.3390/microorganisms12010123 (PMC10820650; doi:10.3390/microorganisms12010123)
Supplement: Supplementary file 1 [file microorganisms-12-00123-s001.zip]

Archive with 1 entries (1 files):
- microorganisms-2794330-supplementary.pdf
